# Supplementary material for: Methylsulfonylmethane Improves Knee Quality of Life in Participants with Mild Knee Pain: A Randomized, Double-Blind, Placebo-Controlled Trial
Source: Nutrients. 2023 Jun 30;15(13):2995. doi: 10.3390/nu15132995 (PMC10346176; doi:10.3390/nu15132995)
Supplement: Supplementary file 1 [file nutrients-15-02995-s001.zip]

Archive with 1 entries (1 files):
- nutrients-2455333-supplementary.pdf
